# Supplementary material for: Influence of Temperature on the Optical Properties of Ternary Organic Thin Films for Photovoltaics
Source: Materials (Basel). 2025 Jul 15;18(14):3319. doi: 10.3390/ma18143319 (PMC12300046; doi:10.3390/ma18143319)
Supplement: Supplementary file 1 [file materials-18-03319-s001.zip]

Archive with 1 entries (1 files):
- materials-3693170-supplementary.pdf
